# Supplementary material for: Patient-derived organoids predict chemotherapy response of locally advanced gastric cancer
Source: PLoS One. 2026 Mar 9;21(3):e0339416. doi: 10.1371/journal.pone.0339416 (PMC12970873; doi:10.1371/journal.pone.0339416)
Supplement: S1 Data — (XLSX) [file pone.0339416.s001.xlsx]

## Sheet: Fig 2c
	GC-007-PDOs	GC-007-Tumor	GC-010-PDOs	GC-010-Tumor	GC-011-PDOs	GC-011-Tumor	GC-012-PDOs	GC-012-Tumor	GC-014-PDOs	GC-014-Tumor	GC-021-PDOs	GC-021-Tumor	GC-023-PDOs	GC-023-Tumor	GC-025-PDOs	GC-025-Tumor	GC-026-PDOs	GC-026-Tumor
ANKLE1	NA	NA	NA	NA	NA	NA	NA	NA	NA	NA	NA	NA	Missense	Missense	NA	NA	NA	NA
ARID1A	Indel frameshift	NA	Missense	Missense	NA	NA	Indel frameshift	NA	NA	Nonsense	NA	Nonsense	NA	Nonsense	NA	NA	NA	NA
BCR	Missense	Missense	NA	NA	NA	NA	NA	NA	NA	NA	NA	NA	NA	NA	NA	NA	NA	NA
BRAF	NA	NA	NA	Indel frameshift	NA	NA	NA	NA	NA	NA	NA	NA	NA	NA	NA	Missense	NA	NA
BRCA2	NA	NA	Missense	Missense	NA	NA	NA	NA	NA	NA	NA	NA	NA	NA	NA	NA	Missense	Missense
CBWD1	NA	NA	NA	NA	NA	NA	NA	NA	NA	NA	NA	NA	Missense	Missense	NA	NA	NA	NA
CDH16	NA	NA	NA	NA	NA	NA	NA	NA	NA	NA	NA	NA	NA	NA	Missense	Missense	NA	NA
CNT0P3B	NA	NA	NA	NA	NA	NA	NA	NA	NA	NA	NA	NA	Missense	Missense	NA	NA	NA	NA
CYP2B6	NA	NA	NA	NA	NA	NA	NA	NA	Missense	Missense	NA	NA	NA	NA	NA	NA	NA	NA
ERBB4	Missense	NA	NA	NA	Missense	NA	Missense	NA	Missense	NA	NA	NA	NA	NA	NA	NA	NA	NA
ESX1	NA	NA	NA	NA	NA	NA	Missense	Missense	NA	NA	NA	NA	NA	NA	NA	NA	NA	NA
FAM153B	NA	NA	NA	NA	NA	NA	NA	NA	NA	NA	Missense	Missense	NA	NA	NA	NA	NA	NA
FAT4	NA	Splice site	Missense	Missense	NA	NA	NA	NA	NA	NA	NA	NA	NA	NA	NA	NA	NA	NA
FLT4	NA	NA	NA	NA	NA	NA	NA	NA	NA	NA	NA	NA	NA	NA	NA	NA	Missense	Missense
FOXP1	Missense	Missense	NA	NA	NA	NA	NA	NA	NA	NA	NA	NA	NA	NA	NA	NA	NA	NA
HRAS	Missense	Missense	NA	NA	NA	NA	NA	NA	NA	NA	NA	NA	NA	NA	NA	NA	NA	NA
JAK3	NA	NA	NA	NA	NA	NA	NA	NA	NA	NA	NA	NA	NA	NA	NA	NA	Missense	Missense
KMT2C	NA	NA	Nonsense	Nonsense	NA	Missense	NA	NA	Missense	Missense	NA	NA	NA	NA	NA	NA	NA	NA
KMT2D	NA	NA	Missense	Missense	NA	NA	NA	NA	NA	NA	NA	NA	NA	NA	Missense	Missense	NA	NA
MAPK12	NA	NA	Missense	Missense	NA	NA	NA	NA	NA	NA	NA	NA	NA	NA	NA	NA	NA	NA
MET	Missense	Missense	NA	NA	NA	NA	NA	NA	NA	NA	NA	NA	NA	NA	NA	NA	NA	NA
METTL14	Missense	Missense	NA	NA	NA	NA	NA	NA	NA	NA	NA	NA	NA	NA	NA	NA	NA	NA
MTOR	NA	NA	NA	Nonsense	NA	NA	Missense	NA	NA	NA	NA	NA	NA	NA	NA	NA	NA	NA
MUC16	NA	NA	Missense	Missense	NA	NA	NA	NA	Missense	Missense	Indel frameshift	NA	NA	NA	Missense	Missense	NA	NA
MUC4	NA	NA	NA	NA	NA	NA	NA	NA	NA	NA	NA	NA	NA	NA	NA	NA	Missense	Missense
NBPF19	NA	NA	NA	NA	NA	NA	Missense	Missense	NA	NA	NA	NA	NA	NA	NA	NA	NA	NA
NF2	Missense	Missense	NA	NA	NA	NA	NA	NA	NA	NA	NA	NA	NA	NA	NA	NA	NA	NA
NOTCH1	Missense	Missense	NA	NA	NA	NA	NA	NA	NA	NA	Missense	NA	NA	NA	NA	NA	NA	NA
NOTCH4	NA	NA	Missense	Missense	NA	NA	NA	NA	NA	NA	NA	NA	NA	NA	NA	NA	NA	NA
PDGFB	NA	NA	NA	NA	NA	NA	NA	NA	NA	NA	NA	NA	NA	NA	NA	NA	Missense	Missense
PLEC	NA	NA	NA	NA	NA	NA	NA	NA	NA	NA	NA	NA	NA	NA	Indel frameshift	Indel frameshift	NA	NA
RAD23A	NA	NA	NA	NA	Missense	Missense	NA	NA	NA	NA	NA	NA	NA	NA	NA	NA	NA	NA
RAD50	Missense	Missense	NA	NA	NA	NA	NA	NA	NA	NA	NA	NA	NA	NA	NA	NA	NA	NA
RB1	Missense	Missense	NA	NA	NA	NA	NA	NA	NA	NA	NA	NA	NA	NA	NA	NA	NA	NA
ROS1	NA	NA	Missense	Missense	NA	NA	NA	NA	NA	NA	NA	NA	NA	NA	NA	NA	NA	NA
RRP7A	NA	NA	NA	NA	NA	NA	NA	NA	NA	NA	Missense	Missense	NA	NA	NA	NA	NA	NA
SMAD6	NA	NA	Missense	Missense	NA	NA	NA	NA	NA	NA	NA	NA	NA	NA	Indel frameshift	NA	NA	NA
SOX14	NA	NA	NA	NA	Missense	Missense	NA	NA	NA	NA	NA	NA	NA	NA	NA	NA	NA	NA
SOX7	NA	NA	Missense	Missense	NA	NA	NA	NA	NA	NA	NA	NA	NA	NA	NA	NA	NA	NA
TGFB1	NA	NA	Missense	Missense	NA	NA	NA	NA	NA	NA	NA	NA	NA	NA	NA	NA	NA	NA
TP53	Missense	Missense	NA	NA	Missense	NA	NA	NA	NA	NA	NA	NA	Indel frameshift	Indel frameshift	NA	NA	Indel frameshift	Indel frameshift
TTL	Nonsense	Nonsense	NA	NA	NA	NA	NA	NA	NA	NA	NA	NA	NA	NA	NA	NA	NA	NA
ZEB2	NA	NA	NA	NA	NA	NA	NA	NA	NA	NA	NA	NA	NA	NA	Indel in-frame	Indel in-frame	NA	NA

## Sheet: Fig 3A
5-FU	GC-001		GC-004		GC-007		GC-008		GC-010		GC-011		GC-012		GC-014		GC-019		GC-021		GC-023		GC-025		GC-026
Concentration (μM)	Cell viability (average)	SD	Cell viability (average)	SD	Cell viability (average)	SD	Cell viability (average)	SD	Cell viability (average)	SD	Cell viability (average)	SD	Cell viability (average)	SD	Cell viability (average)	SD	Cell viability (average)	SD	Cell viability (average)	SD	Cell viability (average)	SD	Cell viability (average)	SD	Cell viability (average)	SD
0.002	94.6178	3.69773	77.1371	12.1003	96.8905	0.210413	95.9027	1.28868	95.8827	1.85513	97.955	7.73925	82.2983	6.41171	97.1566	1.28018	97.288	3.55797	94.4504	0.380475	117.395	0.969872	85.6572	4.56411	97.4976	4.74573
0.02	89.3734	6.2873	82.9613	1.50369	88.5697	7.71673	88.0425	3.47724	91.389	4.47202	95.497	6.29244	76.2057	5.90764	83.6522	7.95685	96.0329	6.25593	92.6412	2.50891	106.428	2.67027	87.1357	3.2051	87.0839	4.74039
0.2	88.756	6.79488	56.3214	1.68323	80.8168	1.96804	72.3187	5.83477	86.6864	7.92242	90.9566	5.12739	64.4067	12.1081	81.3131	9.01624	93.104	4.91465	86.7952	8.89182	95.2432	4.24264	86.1953	4.61258	81.7823	6.06976
2	75.0621	2.53355	56.8768	6.49353	70.6692	8.85568	70.7382	7.1565	56.1985	4.17018	74.1357	6.57613	49.007	5.66971	80.0254	5.99649	58.261	3.26999	51.7611	3.82771	73.7419	1.57043	65.8982	7.59446	70.0328	1.84789
20	64.0068	2.63995	45.2038	1.13012	58.3204	4.26154	63.9491	4.68419	35.4506	3.27118	43.2922	4.6025	40.5594	5.11547	62.8457	6.19544	19.7279	1.80372	20.006	1.3878	37.2251	2.72704	43.0873	4.23927	51.721	5.83394
200	48.6935	8.32682	50.4126	0.50871	26.4989	4.05721	57.9389	2.03954	24.4815	2.18064	31.1943	3.63424	39.0554	4.75112	58.4724	4.14291	14.4756	0.221967	15.4082	0.166462	31.5022	0.502197	29.2785	3.11424	31.6695	8.99579

## Sheet: Fig 3B
Oxaliplatin	GC-001		GC-004		GC-007		GC-008		GC-010		GC-011		GC-012		GC-014		GC-019		GC-021		GC-023		GC-025		GC-026
Concentration (μM)	Cell viability (average)	SD	Cell viability (average)	SD	Cell viability (average)	SD	Cell viability (average)	SD	Cell viability (average)	SD	Cell viability (average)	SD	Cell viability (average)	SD	Cell viability (average)	SD	Cell viability (average)	SD	Cell viability (average)	SD	Cell viability (average)	SD	Cell viability (average)	SD	Cell viability (average)	SD
0.01	87.4084	4.95852	86.5919	8.48812	100.564	7.34904	79.9233	2.99061	96.0249	3.2515	99.24	0.984586	83.0815	2.63623	85.0575	5.67456	112.188	4.51657	86.33	2.96925	117.395	0.969872	84.5951	8.80525	98.6679	0.687696
0.1	84.3415	2.18876	69.2587	10.8474	93.46	4.31561	76.3035	5.6467	91.0215	4.85992	98.7263	3.26392	77.885	7.652	81.9767	10.8129	72.3921	4.57724	83.6812	6.58932	106.598	0.804369	77.4611	8.82408	87.0952	6.29397
1	91.1415	2.98145	61.4403	6.63901	90.7589	6.59805	71.0764	4.02473	59.3651	9.44661	94.8022	3.19731	55.3785	4.18882	78.658	4.32914	49.1841	4.04471	83.845	0.942906	73.9872	10.0588	65.4743	11.4375	62.1274	6.10133
10	83.2291	6.57767	47.0006	4.58587	77.0128	3.95841	68.6705	4.48022	36.2367	1.25364	26.4167	0.602907	46.9139	6.46858	74.2022	8.26972	32.8995	3.48344	41.9077	5.862	43.1164	2.68923	56.7784	6.38758	53.7259	0.997543
100	49.139	8.87452	45.6887	6.33643	59.6116	4.12675	66.966	13.8979	27.9183	7.29137	20.6194	4.68885	31.6451	2.46627	74.2596	5.08868	23.9038	0.717995	23.1775	3.87284	19.0512	6.0921	46.8414	4.11598	44.6175	1.2148
1000	23.6601	0.57213	44.3292	0.822911	20.1358	4.07547	61.5026	1.71592	16.3627	0.635913	16.0275	2.52852	24.7152	0.245003	64.6195	7.27961	24.7873	0.696348	15.3248	0.292631	16.1995	2.26497	23.3103	0.617601	30.445	7.47807

## Sheet: Fig 3C
SN-38	GC-001		GC-004		GC-007		GC-008		GC-010		GC-011		GC-012		GC-014		GC-019		GC-021		GC-023		GC-025		GC-026
Concentration (nM)	Cell viability (average)	SD	Cell viability (average)	SD	Cell viability (average)	SD	Cell viability (average)	SD	Cell viability (average)	SD	Cell viability (average)	SD	Cell viability (average)	SD	Cell viability (average)	SD	Cell viability (average)	SD	Cell viability (average)	SD	Cell viability (average)	SD	Cell viability (average)	SD	Cell viability (average)	SD
0.03	78.0945	9.63822	73.1864	5.92827	98.2044	9.60472	97.5051	5.99269	92.4395	3.31025	92.3875	5.02618	85.1852	8.18524	69.2635	2.62137	93.2963	4.52097	86.9841	7.57908	78.4312	3.39952	89.1904	1.19895	102.925	4.7932
0.3	63.8587	9.64246	58.9722	7.73403	91.7047	10.2169	98.9622	2.3665	85.2284	5.21209	90.2835	3.07372	76.1232	7.28249	67.4992	4.33322	88.5647	8.55585	89.2843	7.23323	84.1759	8.50832	87.2648	6.02396	65.0097	7.98443
3	58.2063	5.0366	63.6112	10.3892	75.2458	9.88519	98.1969	1.73666	62.4646	5.47894	54.8422	4.4963	72.2068	5.85085	56.5089	5.01009	56.5727	3.89366	72.514	1.87977	49.9765	3.39395	84.9502	3.63294	55.99	7.48107
30	49.246	0.624588	47.4584	1.90025	56.6803	3.30759	71.7372	5.46353	34.7059	1.96161	35.3043	2.92175	67.6193	0.888604	44.8063	8.14398	26.9362	5.0349	47.2625	4.75306	48.0189	10.0681	77.1413	5.43097	44.6974	3.69281
300	36.6721	2.41906	43.3577	2.89549	53.4211	1.90278	46.7549	2.08272	20.8628	2.95412	50.4199	2.24909	55.8138	4.33285	39.1456	8.73209	23.3624	2.49795	44.7332	3.36764	45.1379	2.35604	63.5302	7.26885	38.5059	9.06721
3000	37.1384	1.32233	39.4283	1.30036	38.5426	3.77142	40.2006	1.34233	23.3033	3.79902	40.2514	0.317094	37.6797	2.28194	37.0978	3.37048	14.4559	0.182374	39.6101	0.64059	41.9072	1.11833	42.981	3.59099	29.1947	8.29282

## Sheet: Fig 3D
Paclitaxel	GC-001		GC-004		GC-007		GC-008		GC-010		GC-011		GC-012		GC-014		GC-019		GC-021		GC-023		GC-025		GC-026
Concentration (nM)	Cell viability (average)	SD	Cell viability (average)	SD	Cell viability (average)	SD	Cell viability (average)	SD	Cell viability (average)	SD	Cell viability (average)	SD	Cell viability (average)	SD	Cell viability (average)	SD	Cell viability (average)	SD	Cell viability (average)	SD	Cell viability (average)	SD	Cell viability (average)	SD	Cell viability (average)	SD
8e-05	92.5722	10.7416	85.7999	7.83961	92.671	1.09508	99.2574	7.55017	91.22	4.59172	91.7207	2.54173	85.6647	5.80522	97.6843	8.36175	84.7369	4.72146	97.495	10.3691	97.5829	1.86952	97.0564	3.30347	99.0979	6.24246
0.0008	69.1249	4.30825	62.5177	2.59829	77.3008	7.45246	87.6344	8.77464	52.9746	5.67824	77.225	9.52977	58.5901	1.89204	58.0704	11.0672	74.0928	1.36241	56.5741	14.6048	61.1877	0.237274	92.975	2.27312	60.214	1.08225
0.008	48.4722	4.38335	51.2181	4.76255	64.1188	2.59233	72.716	2.10901	33.6421	4.25601	36.525	6.18143	54.7729	5.12477	50.5764	0.970277	50.8668	6.26862	41.7654	1.22423	41.4068	0.397729	32.3496	6.96467	47.6497	5.26899
0.08	46.882	2.01961	49.1268	1.64892	27.7781	5.79018	68.0715	7.01763	28.8909	1.24421	30.8324	2.01213	38.5823	2.29494	48.1554	1.02116	44.6097	1.64466	39.7959	2.06662	29.9899	3.43012	26.8335	5.0404	35.5991	2.36936
0.8	45.5866	1.67127	48.4555	0.985067	22.564	2.38226	75.5883	0.587898	24.4802	2.24885	29.3056	0.397548	35.6803	3.05392	45.7992	2.50536	42.7578	2.11652	36.1377	2.97506	23.0842	0.823809	22.1138	0.512331	34.8547	1.90259

## Sheet: Fig 3E
Epirubicin	GC-001		GC-004		GC-007		GC-008		GC-010		GC-011		GC-012		GC-014		GC-019		GC-021		GC-023		GC-025		GC-026
Concentration (μM)	Cell viability (average)	SD	Cell viability (average)	SD	Cell viability (average)	SD	Cell viability (average)	SD	Cell viability (average)	SD	Cell viability (average)	SD	Cell viability (average)	SD	Cell viability (average)	SD	Cell viability (average)	SD	Cell viability (average)	SD	Cell viability (average)	SD	Cell viability (average)	SD	Cell viability (average)	SD
0.002	94.3866	0.650618	84.5397	10.5567	92.671	1.09508	87.215	2.32954	91.4813	4.8836	96.7631	5.54232	107.614	3.99097	86.6612	7.09422	92.6359	1.1049	95.4722	6.50214	91.5743	0.402325	98.1167	2.65984	104.263	6.56784
0.02	68.3095	3.00118	62.2199	6.80267	75.61	5.96009	77.8456	9.78482	70.3224	2.94507	75.71	7.65419	78.0442	1.56338	66.452	2.43997	77.065	3.01974	79.9574	7.17467	80.9106	8.76055	90.3941	12.3778	77.6263	4.25185
0.2	67.2618	1.9338	58.4646	10.2283	68.8011	1.63709	78.0328	0.903111	63.3539	3.09388	37.0437	3.00899	65.3802	6.83767	59.1767	7.79849	55.0988	10.863	60.6634	3.67846	56.5359	5.57557	67.4238	6.87953	65.6664	6.0578
2	48.6106	1.68775	61.0674	0.619201	62.4263	3.64104	76.6158	2.65299	48.7551	0.881461	26.3442	0.493951	39.1185	5.63027	47.3064	2.40097	36.1917	4.04729	38.0853	0.423932	30.4207	5.08182	57.8636	2.82764	37.7119	7.74968
20	28.5563	0.260165	47.8834	3.97016	14.2094	0.821867	63.3327	8.07674	23.1524	1.68948	13.0273	0.22973	23.123	0.405153	40.2805	3.41509	33.4247	1.20937	33.2314	2.2451	16.5621	2.47084	14.9965	4.04355	28.3319	1.72301

## Sheet: Fig 4A
	IR(%)	5-FU	Oxaliplatin	SN-38	Paclitaxel	Epirubicin
SRCC	GC-001	24.9379	16.7709	50.754	53.118	51.3894
	GC-007	29.3308	22.9872	43.3197	70.0251	32.6367
	GC-014	19.9746	25.7978	55.1937	51.8446	52.6936
	GC-026	29.9672	46.2741	55.3026	64.4009	62.2881
Non-SRCC	GC-004	43.1232	52.9994	52.4	50.8732	38.9326
	GC-008	29.2618	31.3295	28.2628	28.3938	19.4059
	GC-010	43.8015	63.7633	65.2941	71.1091	51.2449
	GC-011	25.8643	73.5833	64.6957	69.1676	73.6558
	GC-012	50.993	53.0861	34.7059	61.4177	60.8815
	GC-019	41.739	67.1005	73.0638	55.3903	63.8083
	GC-021	48.2389	58.0923	50.2874	60.2041	61.9147
	GC-023	26.2581	56.8836	51.9811	70.0101	69.5793
	GC-025	34.1018	46.2741	26.9362	73.1665	42.1364

## Sheet: Fig 4B
IR(%)	5-FU	Oxaliplatin	SN-38	Paclitaxel	Epirubicin
GC-001	24.9379	16.7709	50.754	53.118	51.3894
GC-007	29.3308	22.9872	43.3197	70.0251	32.6367
GC-014	19.9746	25.7978	55.1937	51.8446	52.6936
GC-026	29.9672	46.2741	55.3026	64.4009	62.2881

## Sheet: Fig 4C
IR(%)	5-FU	Oxaliplatin	SN-38	Paclitaxel	Epirubicin
GC-004	43.1232	52.9994	52.4	50.8732	38.9326
GC-008	29.2618	31.3295	28.2628	28.3938	19.4059
GC-010	43.8015	63.7633	65.2941	71.1091	51.2449
GC-011	25.8643	73.5833	64.6957	69.1676	73.6558
GC-012	50.993	53.0861	34.7059	61.4177	60.8815
GC-019	41.739	67.1005	73.0638	55.3903	63.8083
GC-021	48.2389	58.0923	50.2874	60.2041	61.9147
GC-023	26.2581	56.8836	51.9811	70.0101	69.5793
GC-025	34.1018	46.2741	26.9362	73.1665	42.1364

## Sheet: Fig 4D
SRCC (IR(%))	Non-SRCC (IR(%))
24.94	43.12
29.33	29.26
19.97	43.8
29.97	25.86
	50.99
	41.74
	48.24
	26.26
	34.1

[truncated: 16 more sheets: Fig 4E, Fig 4F, Fig 4G, Fig 4H, Fig 5A, Fig 5B, Fig 5C, Fig 5F, Fig S3A, Fig S3D, Fig S3E, Fig S4A-E, Fig S4F-J, Fig S5A-E, Fig S5F-J, Fig S5K-O]
